# Supplementary material for: A new elasmosaurid (Sauropterygia: Plesiosauria) from the non-marine to paralic Dinosaur Park Formation of southern Alberta, Canada
Source: PeerJ. 2021 Feb 11;9:e10720. doi: 10.7717/peerj.10720 (PMC7882142; doi:10.7717/peerj.10720)
Supplement: Supplemental Information 3 [file peerj-09-10720-s003.nex]

#NEXUS
[written Wed Jul 08 15:44:20 MDT 2020 by Mesquite  version 3.51 (build 898) at LAPTOP-2GU3JKI8/192.168.0.14]

BEGIN TAXA;
	TITLE Taxa;
	DIMENSIONS NTAX=92;
	TAXLABELS
		'Yunguisaurus_liae' 'Pistosaurus_postcranium' 'Pistosaurus_skull' 'Augustasaurus_hagdorni' 'Bobosaurus_forojuliensis' 'Macroplata_tenuiceps' 'Anningasaura_lymense' 'Stratesaurus_taylori' 'Avalonnectes_arturi' 'Eurycleidus_arcuatus' 'Meyerasaurus_victor' 'Maresaurus_coccai' 'Borealonectes_russelli' 'Rhomaleosaurus_megacephalus' 'Archaeonectrus_rostratus' 'Rhomaleosaurus_cramptoni' 'Rhomaleosaurus_zetlandicus' 'Rhomaleosaurus_thorntoni' 'Thalassiodracon_hawkinsii' 'Hauffiosaurus_longirostris' 'Hauffiosaurus_tomistomimus' 'Hauffiosaurus_zanoni ' 'Marmornectes_candrewi' 'Peloneustes_philarchus' 'Simolestes_vorax' 'Pliosaurus_funkei' 'Pliosaurus_westburyensis' 'Pliosaurus_brachydeirus' 'Gallardosaurus_iturraldei' 'Liopleurodon_rossicus' 'Pliosaurus_irgisensis' 'Pliosaurus_andrewsi' 'Liopleurodon_ferox' 'Kronosaurus_MCZ_1285' 'Brachauchenius_lucasi' 'Brachauchenius_MNA_V9433' 'QM_F51291' 'Attenborosaurus_conybeari ' 'Plesiosaurus_dolichodeirus' 'Eoplesiosaurus_antiquior' 'Eretmosaurus_rugosus' 'Westphaliasaurus_simonsensii' 'Seelyosaurus_guilelmiimperatori' 'Microcleidus_tournemirensis' 'Microcleidus_brachypterygius' 'Microcleidus_homalospondylus' 'Plesiopterys_wildi' 'Cryptoclidus_eurymerus' 'Tricleidus_seeleyi' 'Muraenosaurus_leedsii' 'Kimmerosaurus_langhami' 'Pantosaurus_striatus' 'Picrocleidus_beloclis' 'Tatenectes_laramiensis ' 'Plesiosaurus_mansellii' 'Colymbosaurus_trochanterius' 'Djupedallia_engeri' 'Spitrasaurus_spp' 'Abyssosaurus_nataliae' 'Umoonasaurus_demoscyllus' 'Nichollssaura_borealis' 'Leptocleidus_capensis' 'Leptocleidus_superstes' 'Hastanectes_valdensis' 'Vectocleidus_pastorum' 'Speeton_Clay_plesiosaurian' 'Wapuskanectes_betsynichollsae' 'Callawayasaurus_colombiensis' 'Eromangasaurus_australis' 'Tuarangisaurus_keyesi' CM_Zfr_115 'Futabasaurus_suzukii' 'Zarafasaura_oceanis_Lomax' 'Kaiwhekea_katiki' 'Aristonectes_quiriquinensis' 'Aristonectes_parvidens' 'Hydralmosaurus_serpentinus_Styxosaurus_sp' 'Hydrotherosaurus_alexandrae' 'Elasmosaurus_platyurus' 'Albertonectes_vanderveldei' 'Terminonatator_pontiexensis' 'Nakonanectes_bradti' 'Edgarosaurus_muddi' 'Plesiopleurodon_wellesi' 'Richmond_pliosaur_QM_F18041' 'Kawanectes_lafquenianum' 'Vegasaurus_molyi' 'Fluvionectes_sloanae' 'Brancasaurus_brancai ' 'Libonectes_morgani' Styxosaurus_snowii 'Lagenanectes_richterae' 
	;

END;


BEGIN CHARACTERS;
	TITLE  Character_Matrix;
	DIMENSIONS  NCHAR=270;
	FORMAT DATATYPE = STANDARD GAP = - MISSING = ? SYMBOLS = "  0 1 2 3 4 5 6";
	MATRIX
	'Yunguisaurus_liae'                        0001000??10000000??0010010?000010010?000?000110??200??00?????01020???????????????02?10???????0?0?0010020???10011001100?1001?1????13??0??????1??????????41000??00?000000?001??0??01210?0?00(2 3)??0??????0?000?200????????????0?00122011?0000002000??11000?000?0?000000010000100000
	'Pistosaurus_postcranium'                  ????????????????????????????????????????????????????????????????????????????????????????????????????????????????????????????????????????????????????????20011100000000000110100101100010????101110?00?001?202100??0??001????0122210???1??????01?1?00000000???0???0?10????????0
	'Pistosaurus_skull'                        010100?0010000000??001001000000?10000001000001001200?000????0010?0???????????????02??00000??0000?0010020????20????????????????????(1 2)0100??00???????????????????????????????????????????????????????????????????????????????????????????????????????????????????????????????????
	'Augustasaurus_hagdorni'                   010100?0010?00000??00100100000000000000100?0010012101000010??????0???0?0000??????02??000?0110000?0010000????0?1100?10??1001??1???01010002100???00??21??41?01??000000200?0?10000011??0000???????????00?000?102?020000?0?????????????????000??00???100000000???0?100?1000???0?00
	'Bobosaurus_forojuliensis'                 ????????????????0??????????????????????????????????????????????????????????????????????????????????????????????????????????????????????02?0?00?00??01?2100000??110?12?000?00??001221100?10(2 3)1????????????????????????????????0122010?001??????0???1?000????????0???0?0??0??????
	'Macroplata_tenuiceps'                     1101001??10?10101110(0 2)?001??1001010?0???????0010????0?????????010100?012?100??01?100211???????????100??00??????1111??0??21???11??00201001110000100??210220001???110?120100??30?001?11100000?0110000?20110?1????0000000?001?0001?2012?002?????0?101?0?0?0?0?110?1???010??01?????
	'Anningasaura_lymense'                     111000?0120?00??10000100?0010000100000?10000010112001000?10?0?1020?0110111010010?00211?1000000011?00?000?111??1110?100?1010?110??00010011000?0?00??0?0??10010??3?0?120100?031?1???????????????????????????????????????????????????????????????????????????????????????????????
	'Stratesaurus_taylori'                     001000?0100100100??0110010000010?0?000010000010001001000010101101012002000010?00102211???01000010110?000000?2?111?11000110001?0?001000011000?0?00??2001?10010011100120100003101??1????00?0????????????1?????????????????????01022111??????????????????????????1???010??010??10
	'Avalonnectes_arturi'                      ??????????01??10????????10?????01??00001000001001100100001010???????????????????1??????0????????????????????????????????????????????????????(1 2)??????????2100?00211001??100?0110001101101200?0110?00????1?01201???????????????0102?110??1?????????11020?000?110110?101000010?100
	'Eurycleidus_arcuatus'                     ???????????????????????????????????????????????????????????????????????????????????????????????????????????????111??????????1?????????01110?????????????100100211000201000010100?1?1101????0110100?201101120010201000100?10001020110001??????0101?02110010110????1?10????????0
	'Meyerasaurus_victor'                      11?00?0?21??12??101?01001?0000???0??????????????????10????0?01??00????????0??????022?0?1?01010111122?1100000(1 2)?0111100?02110211??????1001010?0???0???1?120?01?????00?20????0???0011211012002?110?0?0111?0?1????0201000?0001000102011?0011002100??12020?00021??11011010001101100
	'Maresaurus_coccai'                        110100?1220?1???1120(0 2)1001?0?00?????????????00001120?10???10?0110?0?????0?????????0??11?000101010?122?1000???200111?00??2100?11???01?1?011100????0???????0001???2?0?(0 1)??1???030?????????????????????????????????????????????????????????????????????????????????????????????????
	'Borealonectes_russelli'                   11010?1?210?102011100?00(1 2)0?0000??010?0010010000?(0 1)??1?000??0?0???20???12000???????022?1?0???????0??2???201?????111??00???1?0?110??0(1 2)?1?01?10?00100??21?120001???2?0??20?????30?0????????1???????????????????????????????????????????????100??00?????1101012???2?011?0001???11?1
	'Rhomaleosaurus_megacephalus'              100101212201121010002100100100?000?000010000010012001000110101???0?201?000???0??1002111000100011011???00?0002001111?0??20?0?11??0??00001020?0???0???10120001???1100?201????10?00111?1012001??20?0?0??????????1??????????????01022110????????00??1?0201001?110?1??1010??0?????0
	'Archaeonectrus_rostratus'                 1002002???0?102?1111??00?????????0?000?10000010012011000?1??01?????????????????????????????????????????????????11??1????1?????????????111(0 1)0?0??????????2100100111000201???0?11?0110110110010??????0?????0?20?1??????????????01?2?1100?10001000??1?020?00??11011011010001101100
	'Rhomaleosaurus_cramptoni'                 10000021220?1020100121101?00001?1000000???0001001201100011110?10?0???1?000???????02?1110?01010110122?1000000200?11?00??2100?11???01?1?01020?00?????????200???1211000??1?0?01?1?0002110?100?0????0?????1??????????????1??????0102?11000?10???00??1?021?001?1??110110100?11?1?00
	'Rhomaleosaurus_zetlandicus'               11000??1220?102010012110??00001??000???????001001?0110?0?1110110?????1?0?0????????2211??0?1????1?1?2??0??0??2001111000021002110000??1001020?0??????????200010??110?020100?010?00??2110?1???01201000????????????????????????????????????1?0??001212021000121101101101001?????0?
	'Rhomaleosaurus_thorntoni'                 11??0???2?0?10??1021?1101?00?????0??0001000?????????????1?????????????????????????????1??01??01?????????????200111??10?11???11000?11100101000???????????0001???110?000100??10??01?21101?00?0110100??01100120210?0?000100?10001220110001??????0111?02100002110?????????????????
	'Thalassiodracon_hawkinsii'                00100001110100111120??0?1000???0000000?10020000001011000010110101010002000011000101011?00011001??100?000????0?11101100010000?1200?001001110010000??2101310010011100120100002100011101000001011000002011011001?00000001000?0001020111001000200000110100000010?11001010000101100
	'Hauffiosaurus_longirostris'               00?20??0?1??12111120??00???2????????????????????02???????????01001??0???1?0?????1110?????????????110?0??0?????1001?100?1100?11?0023010011200??????????????????????????????????????????????????????????????????????????????????????????????????????????????????????????????????
	'Hauffiosaurus_tomistomimus'               00020?10210?1?110??0100?0?0210100100???????00?00010100?0?101?01011??????1001????111011?0?0100010?100?010??????1000?100?1100?112002301001120?1100???(0 2)?1231001?11110?100100002000011101010001??10???0???1??1?0?0????????????00????????00???0?1000012010000121?01101?1?0?11201?00
	'Hauffiosaurus_zanoni '                    00?2??1??1??????????????0?0??????????0?10???????????00?001???010????????????????11101101?0100010?100?010????20100??100?1100??12002301(0 1)01120000?00??????310011?11100100100?020?00?????????0?01100000201101120??0020000?010?0001020?2?0001001000??11010?00121??11011010001101100
	'Marmornectes_candrewi'                    0???????????00??0?????00???????????????????????0????10???0???0????????????????????????????????????????????????10100110?0000?111000201021020000000??21?1?0001???1200100100?200?1001??1?00?1?0010000??????1?0??000?00???00????00220111??2000??00110001000012100?1??1110??011???1
	'Peloneustes_philarchus'                   10020120211100210??010001000101?010000010020010003121100010?00101100011000011?10102211100110(0 1)010?12110200???2110110110000001111000211001020001000??21?110001?121200110100000011001201100?1?0010001?00?1011000010000002000??1002301111022000?01??000210001220022101110111111111
	'Simolestes_vorax'                         110101???21?10210??010001??010??0100000100200?0003111?000?0?0010110??11000????1???221110???????0?121?0210???210111??10?0000?111000??1?01010?0??00???111100011121?0?1000001200110????11?????0????0??20?10012010?02?000?0????000230??1102201??010100021010122001110111001111????
	'Pliosaurus_funkei'                        ???????0?????0????????????????????????????????????????????????2?2??????????????????????????????????????????????????01????00?1????0????010?11????????????0001???1????00???0?00?2?00??1100??????????????????????2000000200?????????????????0??0?0????2?01012???3?101?0101???1??1
	'Pliosaurus_westburyensis'                 110101?0221110210??010011000011?1100000100200100231111000201002020???1????0????0?0121110011??????12110210???1?101?0010?200???13000(2 3)01011011?????????????0001???1?00?00?????00???00??1100??????????????????????????????????????????????????????????????????????????????????????
	'Pliosaurus_brachydeirus'                  11?1?????2??102?0??01001???0???????????????00?0???1??????????02020?????????????0?????????1?????0?12110310?????101??010?2000??13000(1 2)011010?2?0???????????0001???120??10???0?00?2010??1100????????????????????????????????????????????????0???00????0?????1?1??23???1?1??10????1
	'Gallardosaurus_iturraldei'                ??0?01?022?1??21????????10??????11?0000100200100?3121100020?011021???1????????????121110???0?010?12110310???211?????1???0?????????????????2????00??2111?00011??1?0?110?0??20??????????????????????????????????????????????????????????????????????????????????????????????????
	'Liopleurodon_rossicus'                    11?1?1??????10210??01001??????1?11000001??200?0??3121??????????????????????????????????????????????????????????1????????0?????????1?1?01011???????????????????????????????????????????????????????????1000200?2????0?2????????????????????????????????????????????????????????
	'Pliosaurus_irgisensis'                    ???????0??????21????????????????11?0000100200?0?231?11?002??0???2????1??????????????????????????????????????????????????????????????????????????????????000??1?1?0?1??000?200???????????????????????????????????????????????????????????001?0?????0???10??1???3???1????1?111??
	'Pliosaurus_andrewsi'                      01020?2021??10210??0??00??00???????????????00?00?3(0 1)211?0??0?00??11??????????????102?11?00110?010?1211020????21111?0110000101111000211001010001001102??210001012110010000002001100120110??1?0010000??????????????????????????00230110???200??01??02021010122003210?100011011211
	'Liopleurodon_ferox'                       11010120221110210??010001000101?11?0000100200000031211000?0100101100?1100001??101022111001101110?12110210???2111110010?0010?111000111101010001100??0110100011121200100101000011000?0110????2010100????1??0?000?????0??01???1????????10320???010???02101012?0?2?101?0001???1?11
	'Kronosaurus_MCZ_1285'                     ??0?0?20?2??????0?????????????????????????????????????????01000?(0 1)?00011000?01110?111?0???????????12110(2 3)10??????????0????001????0??????01010?011?0??2??00000?11?3211?0?000?0001??0?20?1??0??2?10000?00?10?0?????02??0020????1????????103??????????????????????????????????1????
	'Brachauchenius_lucasi'                    00020120211100210??010001000210?111?0001012001000312100012??00???????????????????011?0100?1011?0??2100310???211???001?00001(1 2)11?????????10?0?0???0?????000002????211?00?????????00??001???????????????????????????????????????????????????????????????????????????????????11111
	'Brachauchenius_MNA_V9433'                 0102?????1?100210??0100010?0????????0001???00?002(2 3)1210?0?20?0????0?????????????????????00????110??2110210???2111000010?0001?1110000000110100???????????0000211?3211100000?200?2?0???01??????????????0?1???????22200002?????11??0011?10????????????????????????????????????????
	'QM_F51291'                                ????01??2?????210??010?????0210?1110000????0010???12?????????????????????????????????0?00?????????????(2 3)??????????????????????????????????10???????????????????????????????????????????????????????????????????????????????????????????????????????????????????????????????????
	'Attenborosaurus_conybeari '               00010010?10110101120??0010?0???1?0?000010010010022001100000?11??20??????????????1?2???????????????????00??????1110??0???1????1????101001??0?20??0??????310??011110????1???0(0 3)00??11101100?0???1???1?20?10?1????0220000?000?310?02??1?0010001000??1??10?00?????1?001?100???01101
	'Plesiosaurus_dolichodeirus'               001100?0110?00100??0010010?000010010000100?001000100100001010110(0 1)010?02000?1111?10?01100?01000110100?000?1110?0100?100?1000???????100001110?2???0????01410010121(0 1)00100101003(0 1)00011111100001000010(0 1)?211101100110000000?000?000002012100100020000?1102010000200110(0 1)1010000?01100
	'Eoplesiosaurus_antiquior'                 ????????????????????????????????????????????????????????????????????????????????????????????????????????????????????????????????????????????2??????????4100?0111?0?12?1???03??0??????????01000?11?02??1001002?0?0??00???????0??2?11?00110020000?11010100??1?0110?1010000101100
	'Eretmosaurus_rugosus'                     ????????????????????????????????????????????????????????????????????????????????????????????????????????????????????????????????????????????(1 2)??????????(3 4)100110?100?12010000?000111??11?0???0000?01????1???????(0 1)?0??0???????0010201200011000000??11021?100020011011010000201100
	'Westphaliasaurus_simonsensii'             ????????????????????????????????????????????????????????????????????????????????????????????????????????????????????????????????????????????2????????????0011021?0??0010?1031000111?1?0010?0000101?211100120??00000001??10000??20?20001?????00011002100011100110110100011?1??1
	'Seelyosaurus_guilelmiimperatori'          00000?00?10?02??0??????????0?????0?000110010??00?1001000?00?11?????????????????????????????????????????????????100?100?1001?0?????100001100120101102??13110?12210002??1??100100112011110103100001101101001201?20030?1?01??30012201200011000100??110200101?20011011000011201101
	'Microcleidus_tournemirensis'              0000000?120102100??0010010000000001011110010010002001000110?1???(1 2)1?????000?????0112?110000??00?0?12100100???20????????????????????11000110012?????????142101112100?20?100?0010011200111010?????????201100120211013010?010?300122012000110????0??1?020?100?2?0110110100012?1??1
	'Microcleidus_brachypterygius'             0011000?110102100??0010010000000101011110010010102001000100?????1???????????????101??100?0010000?12100000???20?????????????????????0000110012?????????2321011121?00??1????00100?12011110?03100011?0210???1????20130?0?01???101220?10??01002000??11021?100?2??11010010011101101
	'Microcleidus_homalospondylus'             0000000011010210???0010020?000?010?0111100100101020010001??11110110010200001??001021?1?00????000??2100100???2001001??00?0???102???10000??0012??????????42101112100020110010010011201111010?1000011??1011110001?01?010101???00122012000010?20000011021?100110011011010011201101
	'Plesiopterys_wildi'                       001000010(1 2)??0010???0??001??00???00?????10??0000001001000?00?0110101100200011001010110??0?????0?11?00?000?100??1200110001001?002??0100?01110??????????02420011121101?001??0001001111?1100003000000?01?11?01201??0??0???010?3?0102012?001???00?000110200101?2??11001010011101110
	'Cryptoclidus_eurymerus'                   00100?0010?101100??00100101000010000020100201001011010000000010?1011101101?111011111??00101100011?00?0????000?02001100?1000?0021?0200001110121111101?013100111232011001110000000111011000000010001121011001010201201020200?1100210110112010?101113032010122101300110(1 2)2(0 1)(0 1)001211
	'Tricleidus_seeleyi'                       01100???????011010?00?0010?000?100????????(1 2)01001?3001000?000010?00?0111111?????111110?????????011200?000?1100?0201110001000?0021?01110011001?11?1101?02210011123201100111000100?11?01100???????????110110000002012010202?13????????????210??1011130210101221023001101111101211
	'Muraenosaurus_leedsii'                    00????????0?01100??001001??000?10??????????010?0?????1???0???10?00?0????11?????11011??????????????0???????????0201010002000?0021?010100110012?1?1101??14210112232012001110001001??11111000?200?111???????0???0(1 2)????1?2020?3?1012?021??12????1001230311101221023001100111001210
	'Kimmerosaurus_langhami'                   ??1??0?1??0?0????????????0?????10??0??????20100000102000000011101010201101?101111111?????????????200?0????????0200110001000?002??0?00?01220???1?1001?01?00011??3?01100111???1?0???????????????????????????????????????????????????????????????????????????????????????????????
	'Pantosaurus_striatus'                     ???????????????????????????????????????????????????????????????????????????????????????????????????????????????????????????????????????????????????????(3 4)100111?320??00???000100??1??110000?2000111?????????????????????????01001?021011200??10????0210101??1?1?10???211???1211
	'Picrocleidus_beloclis'                    ?????????????????????????????????????????????????????0????0?010?(0 1)0?????????????10012??????????????????????????????1100?1000???2??2?????11?????1?1101?02411011223201200111000100111?011?0?0?200?101001011002010201201020201?01?12?021112200??101???02111012210110010011111?1?10
	'Tatenectes_laramiensis '                  ???????0?????????????????0??????0??????1??(1 2)?????????2000?0000??????????????????????????????????11????????0?1???????????????????????????11??????01001????00011??32011001?1000100?110?110000??????????1011??????(1 2)01??1020101?10?110021011210??10????0210101??1?2?001?0211??01??1
	'Plesiosaurus_mansellii'                   ?????????????????????????????????????????????????????????????????????????????????????????????????????????????????????????????????????????????1111101??2(3 4)1101???320??00?????01?01??1111?????1010011??0???????????2??1?202????????????????????????????????????????????2?????????
	'Colymbosaurus_trochanterius'              ???????????????????????????????????????????????????????????????????????????????????????????????????????????????????100?1000??????0????????????1?1110??2410012??320?200111??01?01??1011??00?2010101??0???????????2??102?2???????????????201??10111?2210101221022101102?11101211
	'Djupedallia_engeri'                       ??????0?????0?????????????????????????????????????????????00???????0?01111????????????????????????????????????020??????????????????00?0??1??2011???100?510012113201200111030100110??1100??????????????11?0???0?0??01???(1 2)??3????????????2?0??????1?02?0?012?1???101102???1?1211
	'Spitrasaurus_spp'                         ??????0?????0?????????????????????????????????????????0???00??1010?????????????1??????????????????0???????????0201?100?1000???2??0?00?01110?20111111??2521012213201200111030100110?01100??????????????11?0???0?0??01???2???????????????2?11?????1?02(1 2)0?012?1???101102?1???1(1 2)11
	'Abyssosaurus_nataliae'                    ????????????????????????????????????????????????????????????????????????????????????????????????????????????????????????????????????????????2???1110??1(4 5)1001???3201200111??01?01??1011??0??(1 2)0???????0010000100??2??10?0?001?1?1101110??2?1??1????10???10?22?0?3??110(0 2)??1001211
	'Umoonasaurus_demoscyllus'                 00000100112??1101020??00??00????0??????????0?002222?10???10?11????1??12?11?0??0??022?????0?????11122?1211000????????0??1111???????1111010?01????????????1001????20?1??1010??00?110101102000201?00?1???1?01?010?????????????0???????????21????0111?02001022210?2???1?0??10?1??1
	'Nichollssaura_borealis'                   0000010011200010102010001100000100?000010010000122301010010011??211?2??0???00000?0221110101100011122?13110000?0111110??0101?112??02?1001010100100??20022100100132011?010??000??1102?101?00000?????????10110020??????????????2?12102?01?2?(0 1)0000??1??200101?21012101100011101110
	'Leptocleidus_capensis'                    010001?1112?1010102002001?0000?10??0000??01001022(2 3)201010?0??01??21?????0?????????0221110?01?00011122?12110001?????1110?0111??(1 2)2?111111010101???????????210010??320?1?0100?0?0?0?????1??????????????????????????????????????????????????2????00????0???????????2???1?0??10?1???
	'Leptocleidus_superstes'                   ??0?0??1?1?0????10(1 2)?????1??????????????????0?10222201010?100011121?0011?01???????02211???????????122??31????1??????????????????????????????????????????(1 2)0?01?0132011001000??00?110?11102???1011001?10110011020??1?100200102??????????????????01???02001012?0??????????????????
	'Hastanectes_valdensis'                    ?????????????????????????????????????????????????????????????????????????????????????????????????????????????????????????????????????????????1100???1?1(1 2)1001002320?110100000001?????1??????1011000??????????????????????????????????????????001???02001021?0????????0????????1
	'Vectocleidus_pastorum'                    ??????????????????????????????????????????????????????????????????????????????????????????????????????????????????????????????????????????????????????????01?01??0?1??1010??00??10??1102?????????????1???1?02???1??01?10?0????????????????????????????????????????????????????
	'Speeton_Clay_plesiosaurian'               ????????????????????????????????????????????????????????????????????????????????????????????????????????????????????????????????????????????2???????????2101012320120011110010011201111000?20?1111??1011?1??20??1??002?????010121011011200??00102103001022?1021001100011101?11
	'Wapuskanectes_betsynichollsae'            ?????????????????????????????????????????????????????????????????????????????????????????????????????????????????????????????????????????????????????????????????????????????????1??1??0???????????2101(0 1)2?110?1110110?10??3????????????200???01???03000022???????????????????0
	'Callawayasaurus_colombiensis'             000010?0?10000(1 2)?10100?0020?000?10????????01010000220101010001111011?(1 2)02?1010??0?002211001????0?0???2?1100???1?1101(0 1)?0??10?????2??010000110012??????????5210102232022001111(0 1)0100111211110???????????200100?11001120010?10?01?????????00??0(0 1)??100?220300102?3101200?10(0 1)0111??2?1
	'Eromangasaurus_australis'                 000000???10000??10200?0020?000??00?000010??0010???????101?0?11????????????????????2????????????0???????????????1011?????0?0???????(0 1)000011001?01?1101??2?2101???3?0??????????1?0???????????????????????????????????????????????????????????????????????????????????????????????
	'Tuarangisaurus_keyesi'                    000010?0??0000??1020020020?000???0??0001??11????032?2111?00001??????????????????????11?????????0??2????????????10??10??1010???2??010000110?1?0111111?02?21111??3?022?0111?101?0???????????????????????????????????????????????????????????????????????????????????????????????
	CM_Zfr_115                                 ????????????????????????????????????????????????0(2 3)??21???1?00?1101?01?2????????1002????????????????????????????????10??1010???2??0?????????????????????62111?2232022001111?01001110?111000?20????1????1?001110?????????????11????0??0??000??00????031011123112110110(0 1)0111(0 1)1211
	'Futabasaurus_suzukii'                     00??000?1?0?00??0??00?0???0000????????????????????????1??????????????????????????????????0100000???????????????100??????0????(1 2)????100001103?????????????1?11?22?2022001111?010?11110111000??????????????????????????????01301?1??01?0?1000200000220310112221122101100011101(1 2)10
	'Zarafasaura_oceanis_Lomax'                0000100011000020102002002000000?001100011021???0020(0 1)21110000010?010??12?1??0??0??0?????010100010?12?????0?????0101010111000??(1 2)2?001100011030??10?????02?1101022320?200111110000111(0 1)?1110???20???01?2?01?01111?11100?0??????11?11?021001?0???00????03101112???(1 2)???1?0000???????
	'Kaiwhekea_katiki'                         00001000??000???1020020020?000?????????1???????0?32?2111?00?00????????????????????????????????????????????????0101?10??1000??????0300001123?2??????????51011122320?2?0111?10100?11111?10???2????0??????????????????????????????????????000??00??11?31?111?3?12110100(0 1)0012?1??0
	'Aristonectes_quiriquinensis'              00??1?0?????0????????????????????????????????????3???????????00?1????120?0????0100?????????????????2?110???????201?10???000???2??0??0?01123?1?10???1?014111122132022001111?0100????????????201??01?20?1100111011200?021????????????????100?1000???03201112?1?1?101?00011?01210
	'Aristonectes_parvidens'                   00?010??1?0000201??00200200000??00???(0 1)?1???01010?3?12?1??000?00?1?01212010???????????????0?10000??????????????0101010??1000???????3000011230?1101101?02?1111???3???200111??01?0???????????????????????????????????????????????????????????????????????????????????????????????
	'Hydralmosaurus_serpentinus_Styxosaurus_sp'0?0010?0??000???121?020020?0000?0??10??1001????0?3??2?111?0?11???10??12???????0???????????????????????????????????1?0???0?????????1???01?0??2??????????63111222320220011111?1001110?11100?02010111??0011???????12????2100?11101100?10?1100??000010?31010122103210110??110?1?10
	'Hydrotherosaurus_alexandrae'              000010?0??0000201(0 2)100?002??0000?001100010011??????2121?111??01?????????????????????????????????????????????????100010?1?01??112???10000110312???1?????1521112223202200111?101001110011100002011?11?1001(0 1)00001011200?020????120111011001000?000??12031010123102300110(0 1)011101211
	'Elasmosaurus_platyurus'                   ?????????????0??10(0 2)????0????????????????????????????????????????0??????????????????????????????????????????????100?????????????????0??011??1201?1001?0263111?22320?2101?????1???11??1110???20011?1??10110?1100??1??102?????01?120?1??01???????????????????????????????????????
	'Albertonectes_vanderveldei'               ????????????????????????????????????????????????????????????????????????????????????????????????????????????????????????????????????????????2?1?1101?026311122232022001111101001110?1100?01200?11112001110110?(1 2)1??????10???11?11?01001?0002000??12021010122?12210110(0 1)0110(0 1)1211
	'Terminonatator_pontiexensis'              000010?01?0000201020??002??00?0?001????10??1????0(2 3)21??(0 1)11??001?????????????0010?????????1???0??????????????????100?10111110??12?0010100110312??????????53111222320?20011111010011??????????100???1??????????????????????????1?12??1??1?100??00001103101012210331011010110?1211
	'Nakonanectes_bradti'                      00001000110100201020020021?0000?00?0000100010000?320211111001110010???201??1???1002111001?1?0000?122?0300???2011001101010100012?01101001103021101001?02410111??3?02210111?101?0?11??1110????010110?????????????1?00???1?????10121021???101??00?0??03(0 1)010122?02?101??101?001110
	'Edgarosaurus_muddi'                       100101?021001020111010001??0?0??001000010?200102220011101000110?01?02?2?1?0????1002211?01??????10122?1300100201100011011111?120011(2 3)110111100?010100000121001?1132011201000000000???01????????????????????????????????????????????????????00?00??????0010?2?0?3?10??0101??01211
	'Plesiopleurodon_wellesi'                  00010??0?100102?1120?0001??2?0?????????????1???222201010?10?11????????????????????????????????????????????????(0 1)001?11???111?1????1(1 2)000210?0?????????????100?0?1320?120100?0?0?0??0??110(0 2)???(0 1)1??101????????????20110?1?01???????????????????????????(2 3)(0 1)?1012?1??????????????????
	'Richmond_pliosaur_QM_F18041'              00010120110011201120?000(1 2)??2?0??00??01010??1???2222010101100111101?????0???????1?022??001???00???1?2?100????1??001??????1???11????100011020?11101000?0210001002320?1201001000100100?1100?00111010011??1???????20?1??????????20100121011200110110111200101221022101100011101(1 2)10
	'Kawanectes_lafquenianum'                  ????????????????????????????????????????????????????????????????????????????????????????????????????????????????????????????????????????????????????????211122232022?01111?01001??00111000?2001001????1?001?1??????????????01???10??001?0????0??2?03101112310?3???101??11?1??1
	'Vegasaurus_molyi'                         ?????????????????????????????????????????????????????????????????????????????????????????????????????????????????????????????????????????????11?1101?0252111?2232022101111?0100???10111000?2011101?20?1100111?212001021????010111011000?0???000?1?0310111231022???001??1?01???
	'Fluvionectes_sloanae'                     ???????????????????????????????????????????????????????????????????????????????????????????????????????????????????????????????????????11?????????????????11?22?2022101111??10?11110111000?201(0 1)1?1?2?01100111021?00??2?00?1?1012101101??????000??102101012?1?2310?101011?0???1
	'Brancasaurus_brancai '                    00???0?0?0?????0102???0011??????0??????1?010??02??3?1?1?110?001101?(0 1)1???1???????0022???????1???????????????????????100?1110???2??1??????????2010???10?(1 2)410010(0 1)23201210101110(0 1)0(0 2)1110011(0 1)0000(1 2)011101????1??1??20???????210?0?010121021010??????0111?02001022210???????0????????0
	'Libonectes_morgani'                       000000?011000(0 1)20112001001000000?0011??010011????0221??111?00010?010121201011000?1?22110010100000?122?1300???21010(0 1)01010200??01200010100110002010110111262111?22320121011110010011??0111?0??2120100?210?1???????110000?11001010?1?121?010001??100?10320101231?22100100?111?1210
	Styxosaurus_snowii                         00001??0?100002?12200?0020?0?0??00??00010011?????3??111110?001??????????????????????????????????????????????20010(0 1)100112000?112?001110011031????111??0??211?1??3?022201???1???0???????????????????????????????????????????????????????????????????????????????????????????????
	'Lagenanectes_richterae'                   01??????1???00??0--0???0??0???????????????????????????????????1101?????????????01?2211?0?0110000?12?????0???????01??????????11?0??1010011?01?0101101??1?11010??3?0?210111?0?0?0????????????201(0 1)101??????????????????????????10111021?????????????????????????????????????????0

;

END;
BEGIN ASSUMPTIONS;
	TYPESET * UNTITLED   =  unord:  1- 270;

END;

BEGIN MESQUITECHARMODELS;
	ProbModelSet * UNTITLED   =  'Mk1 (est.)':  1- 270;
END;

Begin MESQUITE;
		MESQUITESCRIPTVERSION 2;
		TITLE AUTO;
		tell ProjectCoordinator;
		timeSaved 1594244661205;
		getEmployee #mesquite.minimal.ManageTaxa.ManageTaxa;
		tell It;
			setID 0 3963470986587701041;
			tell It;
				setDefaultOrder  0 1 2 3 4 5 6 7 8 9 10 11 12 13 14 15 16 17 18 19 20 21 22 23 24 25 26 27 28 29 30 31 32 33 34 35 36 37 38 39 40 41 42 43 44 45 46 47 48 49 50 51 52 53 54 55 56 57 58 59 60 61 62 63 64 66 67 68 69 70 71 72 73 74 75 76 80 81 82 83 84 85 86 87 88 95 98 100 96 89 90 91;
				attachments ;
			endTell;
		endTell;
		getEmployee #mesquite.charMatrices.ManageCharacters.ManageCharacters;
		tell It;
			setID 0 6675780593465135132;
			mqVersion 351;
			checksumv 0 3 786342991 null  getNumChars 270 numChars 270 getNumTaxa 92 numTaxa 92   short true   bits 127   states 127   sumSquaresStatesOnly 91735.0 sumSquares 91735.0 longCompressibleToShort false usingShortMatrix true   NumFiles 1 NumMatrices 1;
			mqVersion;
		endTell;
		getWindow;
		tell It;
			suppress;
			setResourcesState false false 100;
			setPopoutState 300;
			setExplanationSize 0;
			setAnnotationSize 0;
			setFontIncAnnot 0;
			setFontIncExp 0;
			setSize 1366 649;
			setLocation -8 0;
			setFont SanSerif;
			setFontSize 10;
			getToolPalette;
			tell It;
			endTell;
			desuppress;
		endTell;
		getEmployee  #mesquite.charMatrices.BasicDataWindowCoord.BasicDataWindowCoord;
		tell It;
			showDataWindow #6675780593465135132 #mesquite.charMatrices.BasicDataWindowMaker.BasicDataWindowMaker;
			tell It;
				getWindow;
				tell It;
					getTable;
					tell It;
						rowNamesWidth 134;
					endTell;
					setExplanationSize 30;
					setAnnotationSize 20;
					setFontIncAnnot 0;
					setFontIncExp 0;
					setSize 1266 577;
					setLocation -8 0;
					setFont SanSerif;
					setFontSize 10;
					getToolPalette;
					tell It;
						setTool mesquite.charMatrices.BasicDataWindowMaker.BasicDataWindow.ibeam;
					endTell;
					setActive;
					setTool mesquite.charMatrices.BasicDataWindowMaker.BasicDataWindow.ibeam;
					colorCells  #mesquite.charMatrices.NoColor.NoColor;
					colorRowNames  #mesquite.charMatrices.TaxonGroupColor.TaxonGroupColor;
					colorColumnNames  #mesquite.charMatrices.CharGroupColor.CharGroupColor;
					colorText  #mesquite.charMatrices.NoColor.NoColor;
					setBackground White;
					toggleShowNames on;
					toggleShowTaxonNames on;
					toggleTight off;
					toggleThinRows off;
					toggleShowChanges on;
					toggleSeparateLines off;
					toggleShowStates on;
					toggleAutoWCharNames on;
					toggleAutoTaxonNames off;
					toggleShowDefaultCharNames off;
					toggleConstrainCW on;
					toggleBirdsEye off;
					toggleShowPaleGrid off;
					toggleShowPaleCellColors off;
					toggleShowPaleExcluded off;
					togglePaleInapplicable on;
					toggleShowBoldCellText off;
					toggleAllowAutosize on;
					toggleColorsPanel off;
					toggleDiagonal on;
					setDiagonalHeight 80;
					toggleLinkedScrolling on;
					toggleScrollLinkedTables off;
				endTell;
				showWindow;
				getWindow;
				tell It;
					forceAutosize;
				endTell;
				getEmployee #mesquite.charMatrices.AlterData.AlterData;
				tell It;
					toggleBySubmenus off;
				endTell;
				getEmployee #mesquite.charMatrices.ColorByState.ColorByState;
				tell It;
					setStateLimit 9;
					toggleUniformMaximum on;
				endTell;
				getEmployee #mesquite.charMatrices.ColorCells.ColorCells;
				tell It;
					setColor Red;
					removeColor off;
				endTell;
				getEmployee #mesquite.categ.StateNamesStrip.StateNamesStrip;
				tell It;
					showStrip off;
				endTell;
				getEmployee #mesquite.charMatrices.AnnotPanel.AnnotPanel;
				tell It;
					togglePanel off;
				endTell;
				getEmployee #mesquite.charMatrices.CharReferenceStrip.CharReferenceStrip;
				tell It;
					showStrip off;
				endTell;
				getEmployee #mesquite.charMatrices.QuickKeySelector.QuickKeySelector;
				tell It;
					autotabOff;
				endTell;
				getEmployee #mesquite.charMatrices.SelSummaryStrip.SelSummaryStrip;
				tell It;
					showStrip off;
				endTell;
				getEmployee #mesquite.categ.SmallStateNamesEditor.SmallStateNamesEditor;
				tell It;
					panelOpen true;
				endTell;
			endTell;
		endTell;
		endTell;
end;
